# Supplementary material for: Genetic variants associated with fasting blood lipids in the U.S. population: Third National Health and Nutrition Examination Survey
Source: BMC Med Genet. 2010 Apr 20;11:62. doi: 10.1186/1471-2350-11-62 (PMC2876148; doi:10.1186/1471-2350-11-62)
Supplement: Additional file 1 — Table S1. Allele frequencies by race/ethnicity - NHANES III (1991-1994). The allele frequencies by race/ethnicity are shown. Table S2. P-Values from the Univariate analysis for covariates - NHANES III (1991-1994). The p-values from the univariate analysis of covariates are shown. Table S3a-d. Univariate analysis for HDL-C, LDL-C, TC, and TG, and candidate genetic variants by race/ethnicity - NHANES III (1991-1994). The univariate analysis for lipids and candidate genetic variants by race/ethnicity is shown. Table S4a-d. Association between HDL-C, LDL-C, TC, and TG, and selected genetic variants adjusting for covariates by race/ethnicity - NHANES III (1991-1994). The association, by race/ethnicity, between lipdis and selected genetic variants adjusting for covariates are shown. Table S5a-d. Crude haplotype analysis for HDL-C, LDL-C, TC, and TG, by race/ethnicity - NHANES III (1991-1994). The crude haplotype analysis for lipids by race/ethnicity is shown. Table S6a-d. Adjusted haplotype analysis for HDL-C, LDL-C, TC, and TG, by race/ethnicity - NHANES III (1991-1994). The adjusted haplotype analysis for lipids by race/ethnicity is shown. Table S7. Power calculation by race/ethnicity - NHANES III (1991-1994). Power calculation by race/ethnicity is shown. [file 1471-2350-11-62-S1.XLS]

## Sheet: Table S1
Table S1: Allele frequencies* by race/ethnicity - NHANES III (1991-1994)
Gene name	Gene name	Reference	Variant**	Nucleotide position	Allele****	Non-Hispanic white	Non-Hispanic black	Mexican- American	P value*****
	[Chromosomal position]			[Amino acid change]***		%	%	%
ABCB1	ATP-binding cassette, sub-family B (MDR/TAP), member 1 [7q21.1]	76	rs1045642	Ex27-55; 3435	T (C)	51.6	20.9	44.7	<0.001
				[I1145I]
ADH1C	Alcohol dehydrogenase 1C (class I), gamma polypeptide [4q21-q23]	77	rs1693482	Ex6-14	A (G)	38.5	14.6	34.1	<0.001
				[R272Q]
			rs698	Ex8-56	G (A)	39.4	14.9	31.1g	<0.001
				[I350V]
ADRB2	Adrenergic, beta-2-, receptor, surface [5q31-q32]	15, 16, 78-81	rs1042713	Ex1+265	A (G)	38.9	49.7	41.8	<0.001
				[G16R]
			rs1042714	Ex1+298	G (C)	41.9	18	21.3	<0.001
				[E27Q]
ADRB3	Adrenergic, beta-3-, receptor [8p12-p11.2]	82-85	rs4994	Ex1+387	C (T)	6.9	11.7	16.6	<0.001
				[W64R]
APOE	Apolipoprotein E [19q13]	41-43	rs7412	R176C	T (C)	8.4	10	3.3	<0.001
			rs429358	C130R	C (T)	15.7	22.2	10.8	<0.001
ITGB3	Integrin, beta 3 (platelet glycoprotein IIIa, antigen CD61) [17q21.32]	66	rs5918	Ex3+11	C (T)	16.3	10.1	9.7	<0.001
				[L59P]
MTHFR	5,10-methylenetetrahydrofolate reductase (NADPH) [1p36.3]	86, 87	rs1801131	Ex8-62; 1298	C (A)	31.1	17.9	18.8	<0.001
				[E429A]
			rs1801133	Ex5+79; 677	T (C)	32.6	11.6	44.6	<0.001
				[A222V]
			rs2066470	Ex2-120	T (C)	9.6	8.7	6.5	0.042
				[P39P]
MTRR	5-methyltetrahydrofolate-homocysteine methyltransferase reductase [5p15.3-p15.2]	******	rs1801394	Ex2-64	G (A)	52.8	28.7	26.1	<0.001
				[I22M; I49M]
NOS3	Nitric oxide synthase 3 (endothelial cell) [7q36]	48, 49, 88	rs1799983	Ex8-63	T (G)	32.5	13.1	19.6	<0.001
				[E298D]
			rs2070744	IVS1-762; -786	C (T)	39.1	15.1	25.1	<0.001
PON1	Paraoxonase 1 [7q21.3]	51, 52, 89-91	rs662	Ex6+78	G (A)	31.5	67.1	46.5	<0.001
				[Q192R]
			rs854560	Ex3+18	A (T)	35.6	17.9	23	<0.001
				[L55M]
PPARG	Peroxisome proliferator-activated receptor gamma [3p25]	92-98	rs1801282	Ex4-49	G (C)	13.2	2.5	12.4	<0.001
				[P12A]
SERPINE1	Serpin peptidase inhibitor, clade E (nexin, plasminogen activator inhibitor type 1), member 1 [7q21.3-q22]	99-102	rs1799762	4G/5G ins/del in promoter	4G (5G)	52.5	26.7	34	<0.001
			rs1799768
			rs1799889
TNF	Tumor necrosis factor (TNF superfamily, member 2) [6p21.3]	103-105	rs1800629	-487; -308	A (G)	17.2	13.1	7.3	<0.001
			rs1800750	-555	A (G)	1.3	2.3	2.5	0.07
			rs361525	-417; -238	A (G)	5.8	4.1	5.8	0.05
*Adopted from the Genotype Prevalence Catalog in HuGE Navigator (http://www.hugenavigator.net/HuGENavigator/startPrevPage.do).
**Unique identifier in the Entrez SNP (single nucleotide polymorphism) database at NCBI (http://www.ncbi.nlm.nih.gov/projects/SNP/).
***Nucleotide and amino acid change information are from the SNP500Cancer database (http://snp500cancer.nci.nih.gov) and dbSNP (http://www.ncbi.nlm.nih.gov/projects/SNP/). Alternate designations and additional locus information are given, if available.
****Major allele (determined by frequency in the total population) is in parentheses.
*****P-value was based on chi-square tests.
******MTRR was selected because it is in the same metabolism pathway with MTHFR.

## Sheet: Table S2
Table S2: P-Values* from the Univariate analysis for covariates - NHANES III (1991-1994)
Variable	High-density lipoprotein cholesterol			Low-density lipoprotein cholesterol			Total serum Cholesterol			LOG (Triglycerides)
	Non-Hispanic White	Non-Hispanic Black	Mexican American	Non-Hispanic White	Non-Hispanic Black	Mexican American	Non-Hispanic White	Non-Hispanic Black	Mexican American	Non-Hispanic White	Non-Hispanic Black	Mexican American
Age	0.0139	0.0081	0.0645	<.0001	0.0001	0.0002	<.0001	<.0001	<.0001	0.0002	0.0013	0.0001
<40
40–59
>=60
Sex	<.0001	0.0005	<.0001	0.4296	0.4172	0.0144	0.0873	0.4629	0.7586	<.0001	0.0285	0.7093
Male
Female
Education	0.1401	0.8515	0.1003	0.5315	0.1833	0.9996	0.3905	0.0743	0.395	0.0063	0.0137	0.6554
<High School
High School
College and Above
Physical Activity	0.1133	0.0222	0.1417	0.2668	0.0151	0.2962	0.0771	0.1007	0.1919	0.007	0.1248	0.331
None
Low
High
Alcohol Intake	0.0001	0.2182	0.6709	0.2703	0.0488	0.2485	0.5324	0.2044	0.1483	0.1714	0.0531	0.8278
None
<4
>=4
Smoking Status	0.0042	0.7398	0.3125	0.7312	0.0061	0.0471	0.3054	0.0012	0.0375	0.0206	0.002	0.2775
Current
Former
Non-smoker
BMI	<.0001	0.0003	<.0001	0.0006	0.0006	<.0001	0.0001	0.0063	<.0001	<.0001	<.0001	<.0001
Log of Total Fat (gm)	0.0022	0.4537	0.0213	0.6284	0.1316	0.9324	0.017	0.0209	0.4487	0.3536	0.2917	0.4182
HDL: High-density lipoprotein cholesterol; LDL: Low-density lipoprotein cholesterol
*P-value was calculated using the Satterthwaite-adjusted F test.

## Sheet: Table S3a
Table S3a. Univariate analysis for HDL-C and candidate genetic variants by race/ethnicity - NHANES III (1991-1994)
Genetic Variant	Non-Hispanic White			Non-Hispanic Black			Mexican American			SNP X Race/ethnicity
	β (95% CI)	P Value without FDR-adjusted*	FDR-adjusted P Value**	β (95% CI)	P Value without FDR-adjusted	FDR-adjusted P Value	β (95% CI)	P Value without FDR-adjusted	FDR-adjusted P Value	P Value without FDR-adjusted	FDR-adjusted P Value
rs1045642 (ABCB1)	-0.33 (-2.10,1.44)	0.7056	0.7646	0.52 (-1.98,3.02)	0.6715	0.869	-0.84 (-2.40,0.72)	0.2751	0.671	0.6886	0.8409
rs698 (ADH1C)	-2.42 (-4.50,-0.35)	0.024	0.2367	2.41 (-0.37,5.19)	0.0864	0.3938	1.51 (-0.35,3.38)	0.1065	0.3413	0.0073	0.1606
rs1693482 (ADH1C)	-2.54 (-5.09,0.00)	0.0504	0.2367	2.51 (-0.42,5.45)	0.0895	0.3938	1.42 (-0.73,3.58)	0.1852	0.5093	0.0152	0.1672
rs1042713 (ADRB2)	-0.81 (-2.38,0.77)	0.2992	0.5426	0.76 (-1.59,3.11)	0.5096	0.869	-0.17 (-2.01,1.67)	0.852	0.9691	0.3907	0.72549
rs1042714 (ADRB2)	1.15 (-1.19,3.49)	0.3184	0.5426	-0.92 (-3.78,1.94)	0.5118	0.869	0.68 (-0.84,2.19)	0.3634	0.671	0.3434	0.72549
rs4994 (ADRB3)	-1.29 (-4.04,1.45)	0.3408	0.5426	-0.74 (-4.07,2.60)	0.6513	0.869	0.16 (-1.97,2.29)	0.8776	0.9691	0.7038	0.8409
rs7412 (APOE)	2.71 (0.75,4.67)	0.0089	0.1958	4.61 (0.63,8.60)	0.025	0.275	2.55 (-0.24,5.35)	0.0713	0.3413	0.4794	0.75334
rs429358 (APOE)	-1.50 (-2.88,-0.11)	0.036	0.2367	1.04 (-2.17,4.25)	0.5096	0.869	-1.08 (-3.49,1.34)	0.366	0.671	0.1891	0.69337
rs5918 (ITGB3)	-0.60 (-2.92,1.71)	0.5946	0.6999	-3.09 (-5.65,-0.54)	0.0199	0.275	0.74 (-1.75,3.23)	0.5463	0.8026	0.1509	0.66396
rs1801131 (MTHFR)	1.14 (-0.86,3.13)	0.2514	0.5426	-0.89 (-4.11,2.33)	0.5734	0.869	0.26 (-2.57,3.08)	0.853	0.9691	0.4094	0.72549
rs1801133 (MTHFR)	-0.63 (-2.52,1.27)	0.4996	0.6999	0.45 (-3.03,3.94)	0.7899	0.9146	-0.03 (-1.82,1.75)	0.9682	0.9691	0.6943	0.8409
rs2066470 (MTHFR)	0.43 (-2.49,3.34)	0.7646	0.7646	-1.86 (-4.44,0.72)	0.1495	0.5482	0.20 (-3.65,4.06)	0.9143	0.9691	0.3935	0.72549
rs1801394 (MTRR)	-0.27 (-2.00,1.45)	0.7458	0.7646	-0.79 (-3.29,1.71)	0.5177	0.869	0.03 (-1.64,1.70)	0.9691	0.9691	0.8157	0.8409
rs1799983 (NOS3)	0.53 (-1.43,2.49)	0.5827	0.6999	-0.89 (-3.78,2.01)	0.5321	0.869	1.77 (-0.36,3.91)	0.0991	0.3413	0.4154	0.72549
rs2070744 (NOS3)	0.92 (-0.81,2.66)	0.2833	0.5426	0.19 (-2.51,2.88)	0.8869	0.9756	1.67 (-0.27,3.61)	0.0889	0.3413	0.6973	0.8409
rs1799762 (SERPINE)	0.47 (-1.09,2.03)	0.542	0.6999	1.39 (-0.17,2.94)	0.0778	0.3938	0.26 (-0.70,1.23)	0.5809	0.8026	0.4287	0.72549
rs662 (PON1)	2.48 (-0.04,5.01)	0.0538	0.2367	0.08 (-2.01,2.18)	0.9348	0.9793	-1.38 (-2.89,0.13)	0.0721	0.3413	0.0464	0.2552
rs854560 (PON1)	-2.23 (-5.15,0.69)	0.1272	0.3589	-0.58 (-2.81,1.65)	0.5978	0.869	3.59 (1.55,5.64)	0.0014	0.0308	0.0369	0.2552
rs1801282 (PPARG)	-1.08 (-5.35,3.18)	0.6045	0.6999	-2.53 (-9.24,4.18)	0.4433	0.869	-0.73 (-3.44,1.98)	0.5837	0.8026	0.8409	0.8409
rs1800750 (TNF)	5.14 (-1.64,11.92)	0.1305	0.3589	2.51 (-11.66,16.68)	0.7174	0.8768	2.07 (-2.08,6.22)	0.3119	0.671	0.7457	0.8409
rs1800629 (TNF)	-1.17 (-3.68,1.34)	0.3453	0.5426	-0.04 (-3.51,3.42)	0.9798	0.9798	3.72 (-0.89,8.34)	0.1086	0.3413	0.3205	0.72549
rs361525 (TNF)	2.29 (-0.51,5.08)	0.1045	0.3589	3.83 (-4.60,12.26)	0.3573	0.869	1.43 (-2.54,5.40)	0.4625	0.7827	0.7961	0.8409
HDL-C, high-density lipoprotein cholesterol; β indicates beta coefficient; CI, confidence interval.
*P-value was based on Satterthwaite-adjusted F test.
**Adjusted for multiple comparisons using false discovery rate within each race/ethnicity group.

## Sheet: Table S3b
Table S3b. Univariate analysis for LDL-C and candidate genetic variants by race/ethnicity - NHANES III (1991-1994)
Genetic Variant	Non-Hispanic White			Non-Hispanic Black			Mexican American			SNP X Race/ethnicity
	β (95% CI)	P Value without FDR-adjusted*	FDR-adjusted P Value**	β (95% CI)	P Value without FDR-adjusted	FDR-adjusted P Value	β (95% CI)	P Value without FDR-adjusted	FDR-adjusted P Value	P Value without FDR-adjusted	FDR-adjusted P Value
rs1045642 (ABCB1)	3.19 (-2.16,8.54)	0.2295	0.4434	-0.44 (-6.02,5.13)	0.8704	0.9583	1.40 (-3.28,6.09)	0.5417	0.9936	0.4812	0.8931
rs698 (ADH1C)	0.70 (-4.40,5.80)	0.7791	0.9021	-0.67 (-6.20,4.85)	0.8029	0.9583	1.37 (-3.08,5.83)	0.5299	0.9936	0.8601	0.8931
rs1693482 (ADH1C)	1.67 (-3.09,6.43)	0.4753	0.6304	-0.72 (-5.81,4.36)	0.772	0.9583	-0.79 (-5.46,3.88)	0.7302	0.9936	0.5834	0.8931
rs1042713 (ADRB2)	2.74 (-0.51,5.98)	0.0944	0.3801	1.59 (-2.43,5.61)	0.422	0.9284	-1.57 (-5.68,2.54)	0.4378	0.9936	0.2526	0.8931
rs1042714 (ADRB2)	-1.64 (-4.47,1.20)	0.2442	0.4434	1.43 (-4.12,6.99)	0.5985	0.9583	1.23 (-4.18,6.64)	0.6427	0.9936	0.3898	0.8931
rs4994 (ADRB3)	-4.56 (-12.77,3.65)	0.262	0.4434	-1.94 (-8.20,4.31)	0.5265	0.9583	-3.24 (-7.63,1.15)	0.1407	0.7738	0.7162	0.8931
rs7412 (APOE)	-16.68 (-27.85,-5.50)	0.0052	0.1144	-20.58 (-29.12,-12.04)	<.0001	<.0001	-19.80 (-33.33,-6.28)	0.006	0.066	0.6467	0.8931
rs429358 (APOE)	7.85 (0.56,15.14)	0.0359	0.3801	4.35 (-0.73,9.44)	0.0895	0.4202	8.08 (2.95,13.22)	0.0035	0.066	0.5251	0.8931
rs5918 (ITGB3)	4.07 (-0.94,9.09)	0.1066	0.3801	4.43 (-2.86,11.73)	0.2215	0.5414	0.22 (-6.86,7.30)	0.9485	0.9936	0.7246	0.8931
rs1801131 (MTHFR)	4.62 (-0.21,9.45)	0.0598	0.3801	3.74 (-1.51,9.00)	0.1542	0.5016	0.89 (-5.85,7.64)	0.7865	0.9936	0.6678	0.8931
rs1801133 (MTHFR)	0.44 (-5.89,6.77)	0.8868	0.9231	-1.43 (-7.36,4.50)	0.6223	0.9583	-1.68 (-5.98,2.61)	0.426	0.9936	0.7218	0.8931
rs2066470 (MTHFR)	1.81 (-3.48,7.09)	0.4871	0.6304	7.65 (-1.45,16.76)	0.0955	0.4202	3.59 (-8.01,15.19)	0.5287	0.9936	0.4429	0.8931
rs1801394 (MTRR)	2.01 (-2.34,6.36)	0.3495	0.5126	-3.43 (-9.08,2.21)	0.2207	0.5414	-0.01 (-3.16,3.13)	0.9936	0.9936	0.1513	0.8931
rs1799983 (NOS3)	2.40 (-2.44,7.23)	0.3158	0.4963	6.57 (-0.31,13.45)	0.0605	0.4202	-2.82 (-6.20,0.55)	0.097	0.7113	0.1594	0.8931
rs2070744 (NOS3)	-0.30 (-6.62,6.03)	0.9231	0.9231	5.75 (0.49,11.02)	0.0336	0.3696	0.84 (-4.45,6.14)	0.7446	0.9936	0.2992	0.8931
rs1799762 (SERPINE)	1.88 (-1.08,4.84)	0.2024	0.4434	1.20 (-4.67,7.08)	0.6756	0.9583	0.67 (-3.68,5.02)	0.7523	0.9936	0.8931	0.8931
rs662 (PON1)	-4.07 (-8.92,0.78)	0.0959	0.3801	0.25 (-4.56,5.06)	0.9147	0.9583	0.25 (-2.61,3.11)	0.8574	0.9936	0.1611	0.8931
rs854560 (PON1)	3.37 (-1.38,8.11)	0.1555	0.3801	3.62 (-1.53,8.77)	0.1596	0.5016	1.71 (-4.23,7.65)	0.5584	0.9936	0.8763	0.8931
rs1801282 (PPARG)	-4.68 (-11.00,1.65)	0.1397	0.3801	-1.34 (-13.63,10.95)	0.8231	0.9583	-2.19 (-8.50,4.11)	0.4795	0.9936	0.7427	0.8931
rs1800750 (TNF)	-0.79 (-15.80,14.23)	0.9148	0.9231	2.98 (-10.36,16.31)	0.6486	0.9583	1.43 (-16.31,19.18)	0.8687	0.9936	0.8669	0.8931
rs1800629 (TNF)	1.74 (-4.33,7.80)	0.5592	0.6835	-0.09 (-8.09,7.90)	0.9808	0.9808	0.43 (-8.96,9.83)	0.9246	0.9936	0.8353	0.8931
rs361525 (TNF)	-5.82 (-13.34,1.70)	0.1231	0.3801	0.56 (-9.48,10.61)	0.9086	0.9583	-3.47 (-17.50,10.56)	0.6136	0.9936	0.5526	0.8931
LDL-C, low-density lipoprotein cholesterol; β indicates beta coefficient; CI, confidence interval .
*P-value was based on Satterthwaite-adjusted F test.
**Adjusted for multiple comparisons using false discovery rate within each race/ethnicity group.

## Sheet: Table S3c
Table S3c. Univariate analysis for TC and candidate genetic variants by race/ethnicity - NHANES III (1991-1994)
Genetic Variant	Non-Hispanic White			Non-Hispanic Black			Mexican American			SNP X Race/ethnicity
	β (95% CI)	P Value without FDR-adjusted*	FDR-adjusted P Value**	β (95% CI)	P Value without FDR-adjusted	FDR-adjusted P Value	β (95% CI)	P Value without FDR-adjusted	FDR-adjusted P Value	P Value without FDR-adjusted	FDR-adjusted P Value
rs1045642 (ABCB1)	2.13 (-3.09,7.35)	0.4065	0.6879	-0.19 (-6.88,6.51)	0.9542	0.9689	0.81 (-6.81,8.43)	0.8279	0.9214	0.7964	0.9227
rs698 (ADH1C)	-0.20 (-5.69,5.28)	0.9398	0.9398	0.25 (-6.08,6.58)	0.936	0.9689	1.29 (-3.52,6.09)	0.5851	0.7429	0.8939	0.9227
rs1693482 (ADH1C)	0.71 (-4.38,5.80)	0.7745	0.9398	0.22 (-5.86,6.30)	0.9417	0.9689	-1.27 (-5.59,3.05)	0.5493	0.7429	0.8299	0.9227
rs1042713 (ADRB2)	1.59 (-1.91,5.08)	0.3569	0.6879	1.91 (-2.52,6.35)	0.3819	0.6463	-2.83 (-9.18,3.53)	0.3668	0.7429	0.3264	0.9227
rs1042714 (ADRB2)	-0.98 (-4.65,2.70)	0.5883	0.8089	1.70 (-5.10,8.49)	0.6105	0.8394	1.66 (-4.39,7.72)	0.5755	0.7429	0.5555	0.9227
rs4994 (ADRB3)	-6.08 (-14.38,2.23)	0.1436	0.4163	-2.56 (-11.20,6.09)	0.5467	0.8018	-2.67 (-9.77,4.43)	0.4445	0.7429	0.6401	0.9227
rs7412 (APOE)	-13.90 (-25.39,-2.41)	0.0199	0.1569	-16.26 (-25.75,-6.77)	0.0017	0.0374	-10.26 (-19.18,-1.33)	0.0261	0.2871	0.7307	0.9227
rs429358 (APOE)	8.59 (1.40,15.78)	0.0214	0.1569	4.68 (-0.82,10.18)	0.0918	0.6463	7.83 (1.30,14.35)	0.0208	0.2871	0.5037	0.9227
rs5918 (ITGB3)	4.82 (-1.79,11.42)	0.1453	0.4163	6.01 (-4.12,16.13)	0.2323	0.6463	-0.54 (-8.36,7.29)	0.8886	0.9309	0.6586	0.9227
rs1801131 (MTHFR)	6.06 (1.38,10.74)	0.0134	0.1569	2.83 (-2.80,8.46)	0.309	0.6463	3.01 (-3.14,9.16)	0.322	0.7429	0.5206	0.9227
rs1801133 (MTHFR)	-0.28 (-7.24,6.69)	0.9356	0.9398	0.10 (-5.08,5.28)	0.9689	0.9689	-1.57 (-7.16,4.01)	0.5655	0.7429	0.9227	0.9227
rs2066470 (MTHFR)	4.14 (-1.91,10.20)	0.1703	0.4163	7.24 (-4.24,18.71)	0.205	0.6463	8.27 (-2.18,18.71)	0.1152	0.7429	0.7013	0.9227
rs1801394 (MTRR)	1.49 (-2.93,5.91)	0.4936	0.7609	-4.35 (-10.50,1.80)	0.1572	0.6463	1.12 (-2.74,4.98)	0.5538	0.7429	0.2063	0.9227
rs1799983 (NOS3)	2.93 (-2.37,8.22)	0.2644	0.5817	4.00 (-3.30,11.30)	0.2686	0.6463	-1.47 (-5.57,2.63)	0.4662	0.7429	0.5139	0.9227
rs2070744 (NOS3)	0.39 (-6.20,6.98)	0.9044	0.9398	6.39 (1.99,10.78)	0.0063	0.0693	1.46 (-3.93,6.86)	0.5797	0.7429	0.2973	0.9227
rs1799762 (SERPINE)	2.67 (-0.99,6.32)	0.1446	0.4163	-0.20 (-7.22,6.82)	0.9535	0.9689	1.26 (-3.57,6.08)	0.5957	0.7429	0.6019	0.9227
rs662 (PON1)	-2.58 (-6.35,1.18)	0.1691	0.4163	-0.30 (-5.43,4.83)	0.9061	0.9689	-0.15 (-4.15,3.85)	0.9391	0.9391	0.5165	0.9227
rs854560 (PON1)	1.44 (-3.10,5.97)	0.5188	0.7609	3.25 (-2.97,9.48)	0.2904	0.6463	3.98 (-1.76,9.72)	0.1647	0.7429	0.6618	0.9227
rs1801282 (PPARG)	-3.36 (-11.54,4.83)	0.4051	0.6879	-5.59 (-18.07,6.89)	0.3637	0.6463	-2.19 (-9.54,5.15)	0.5429	0.7429	0.9147	0.9227
rs1800750 (TNF)	2.64 (-12.64,17.93)	0.724	0.9369	7.29 (-9.18,23.76)	0.3693	0.6463	6.46 (-9.77,22.70)	0.4186	0.7429	0.8056	0.9227
rs1800629 (TNF)	-0.61 (-7.13,5.91)	0.8494	0.9398	-2.32 (-9.97,5.34)	0.537	0.8018	1.21 (-10.83,13.25)	0.8376	0.9214	0.8622	0.9227
rs361525 (TNF)	-5.97 (-14.53,2.60)	0.163	0.4163	5.22 (-5.62,16.06)	0.3293	0.6463	3.20 (-9.53,15.93)	0.6078	0.7429	0.1647	0.9227
TC, total cholesterol; β indicates beta coefficient; CI, confidence interval.
*P-value was based on Satterthwaite-adjusted F test.
**Adjusted for multiple comparisons using false discovery rate within each race/ethnicity group.

## Sheet: Table S3d
Table S3d. Univariate analysis for TG* and candidate genetic variants by race/ethnicity - NHANES III (1991-1994)
Genetic Variant	Non-Hispanic White			Non-Hispanic Black			Mexican American
	β (95% CI)	P Value without FDR-adjusted*	FDR-adjusted P Value**	β (95% CI)	P Value without FDR-adjusted	FDR-adjusted P Value	β (95% CI)	P Value without FDR-adjusted	FDR-adjusted P Value	SNP X Race/ethnicity
rs1045642 (ABCB1)	-0.01 (-0.07,0.06)	0.8648	0.9154	-0.01 (-0.10,0.08)	0.8125	0.9277	0.00 (-0.08,0.08)	0.9758	0.9758	P Value without FDR-adjusted	FDR-adjusted P Value
rs698 (ADH1C)	0.06 (-0.00,0.12)	0.0557	0.3168	-0.01 (-0.08,0.05)	0.6819	0.9277	-0.04 (-0.10,0.03)	0.2476	0.5447	0.9798	0.9798
rs1693482 (ADH1C)	0.07 (-0.00,0.14)	0.0609	0.3168	-0.02 (-0.09,0.06)	0.6683	0.9277	-0.06 (-0.14,0.01)	0.0935	0.5104	0.0525	0.385
rs1042713 (ADRB2)	0.02 (-0.07,0.11)	0.6802	0.9154	-0.00 (-0.06,0.06)	0.8993	0.9277	-0.05 (-0.13,0.04)	0.2468	0.5447	0.0332	0.3652
rs1042714 (ADRB2)	-0.05 (-0.12,0.02)	0.181	0.5689	0.03 (-0.04,0.11)	0.3806	0.9277	-0.01 (-0.10,0.08)	0.7941	0.8319	0.4447	0.7502
rs4994 (ADRB3)	-0.03 (-0.13,0.06)	0.4678	0.7351	0.01 (-0.08,0.09)	0.8777	0.9277	-0.03 (-0.13,0.08)	0.6135	0.7939	0.1544	0.4653
rs7412 (APOE)	-0.02 (-0.12,0.09)	0.7413	0.9154	0.00 (-0.09,0.10)	0.9277	0.9277	0.11 (-0.04,0.26)	0.1392	0.5104	0.7759	0.89841
rs429358 (APOE)	0.08 (-0.01,0.17)	0.0662	0.3168	-0.01 (-0.08,0.06)	0.7369	0.9277	0.08 (-0.02,0.18)	0.1318	0.5104	0.4758	0.7502
rs5918 (ITGB3)	0.05 (-0.06,0.17)	0.3248	0.7294	0.14 (0.07,0.20)	0.0003	0.0066	-0.05 (-0.17,0.06)	0.3733	0.613	0.1984	0.48498
rs1801131 (MTHFR)	0.03 (-0.04,0.09)	0.4175	0.7294	-0.01 (-0.05,0.04)	0.6643	0.9277	0.02 (-0.07,0.12)	0.5812	0.7939	0.1263	0.4653
rs1801133 (MTHFR)	-0.01 (-0.10,0.07)	0.7563	0.9154	-0.04 (-0.14,0.06)	0.3779	0.9277	0.02 (-0.07,0.11)	0.6862	0.7945	0.6272	0.81167
rs2066470 (MTHFR)	0.08 (-0.00,0.15)	0.0517	0.3168	-0.01 (-0.10,0.07)	0.7921	0.9277	0.15 (-0.00,0.30)	0.0504	0.5104	0.7656	0.89841
rs1801394 (MTRR)	-0.01 (-0.08,0.07)	0.8581	0.9154	-0.03 (-0.09,0.03)	0.3155	0.9277	0.05 (-0.02,0.11)	0.1305	0.5104	0.1692	0.4653
rs1799983 (NOS3)	-0.02 (-0.09,0.04)	0.431	0.7294	-0.05 (-0.13,0.03)	0.2324	0.9277	-0.03 (-0.11,0.04)	0.3555	0.613	0.4795	0.7502
rs2070744 (NOS3)	-0.03 (-0.10,0.04)	0.3629	0.7294	0.02 (-0.06,0.10)	0.6129	0.9277	-0.04 (-0.12,0.05)	0.3781	0.613	0.8312	0.91432
rs1799762 (SERPINE)	-0.00 (-0.06,0.05)	0.9154	0.9154	-0.07 (-0.14,-0.00)	0.0452	0.4972	0.01 (-0.04,0.06)	0.6648	0.7945	0.5115	0.7502
rs662 (PON1)	-0.06 (-0.12,0.01)	0.0864	0.3168	-0.00 (-0.05,0.05)	0.927	0.9277	0.02 (-0.05,0.10)	0.5334	0.7823	0.1672	0.4653
rs854560 (PON1)	0.03 (-0.04,0.09)	0.3967	0.7294	0.00 (-0.07,0.07)	0.919	0.9277	-0.06 (-0.14,0.03)	0.1999	0.5447	0.1194	0.4653
rs1801282 (PPARG)	0.06 (-0.08,0.19)	0.4002	0.7294	-0.07 (-0.23,0.09)	0.3521	0.9277	-0.02 (-0.15,0.10)	0.7328	0.8061	0.3001	0.66022
rs1800750 (TNF)	0.06 (-0.17,0.29)	0.5803	0.8511	0.11 (-0.10,0.32)	0.2981	0.9277	0.10 (-0.13,0.33)	0.3901	0.613	0.354	0.708
rs1800629 (TNF)	-0.01 (-0.12,0.10)	0.8932	0.9154	-0.04 (-0.13,0.06)	0.4355	0.9277	-0.13 (-0.33,0.07)	0.204	0.5447	0.8967	0.9394
rs361525 (TNF)	-0.09 (-0.20,0.01)	0.0765	0.3168	0.07 (-0.07,0.21)	0.2987	0.9277	0.15 (0.04,0.27)	0.0126	0.2772	0.5577	0.76684
TG, triglycerides; β indicates beta coefficient; CI, confidence interval.										0.0059	0.1298
*Log transformation
**P-value was based on Satterthwaite-adjusted F test.
***Adjusted for multiple comparisons using false discovery rate within each race/ethnicity group.

## Sheet: Table S4a
Table S4a. Association between HDL-C and selected genetic variants adjusting for covariates* by race/ethnicity - NHANES III (1991-1994)
Genetic Variant	Non-Hispanic White			Non-Hispanic Black			Mexican American
	β (95% CI)	P Value without FDR-adjusted*	FDR-adjusted P Value**	β (95% CI)	P Value without FDR-adjusted	FDR-adjusted P Value	β (95% CI)	P Value without FDR-adjusted	FDR-adjusted P Value	SNP X Race/ethnicity
rs1045642 (ABCB1)	-0.41 (-1.53,0.72)	0.4625	0.7268	0.13 (-2.04,2.30)	0.9035	0.9733	-0.78 (-2.26,0.69)	0.2814	0.6191	P Value without FDR-adjusted	FDR-adjusted P Value
rs698 (ADH1C)	-2.12 (-3.81,-0.43)	0.0161	0.2625	2.71 (0.71,4.72)	0.0102	0.0977	1.35 (-0.18,2.88)	0.0817	0.3595	0.8926	0.9571
rs1693482 (ADH1C)	-2.06 (-3.96,-0.17)	0.0341	0.2625	2.69 (0.59,4.79)	0.0142	0.0977	1.27 (-0.67,3.20)	0.1892	0.5946	0.0005	0.011
rs1042713 (ADRB2)	0.06 (-0.95,1.06)	0.9064	1	0.60 (-1.20,2.39)	0.4973	0.8418	-0.10 (-2.26,2.05)	0.921	0.992	0.0019	0.0209
rs1042714 (ADRB2)	0.24 (-1.24,1.72)	0.7376	1	-0.42 (-3.66,2.83)	0.7933	0.9733	-0.01 (-1.73,1.71)	0.992	0.992	0.9284	0.9571
rs4994 (ADRB3)	0.01 (-1.99,2.01)	0.9917	1	-0.34 (-3.58,2.90)	0.8302	0.9733	-1.06 (-3.04,0.92)	0.2794	0.6191	0.8533	0.9571
rs7412 (APOE)	1.13 (-0.63,2.89)	0.198	0.5062	4.45 (0.70,8.20)	0.0222	0.0977	1.86 (-2.16,5.87)	0.3481	0.6962	0.7523	0.91948
rs429358 (APOE)	-0.68 (-2.01,0.64)	0.2972	0.5449	1.30 (-1.80,4.40)	0.396	0.8418	-1.01 (-2.51,0.49)	0.1786	0.5946	0.141	0.34467
rs5918 (ITGB3)	0.18 (-2.11,2.46)	0.8743	1	-3.00 (-5.53,-0.47)	0.022	0.0977	0.14 (-2.29,2.57)	0.9077	0.992	0.2485	0.497
rs1801131 (MTHFR)	1.35 (-0.44,3.13)	0.1318	0.4142	-1.37 (-4.18,1.45)	0.3253	0.7952	0.02 (-1.89,1.94)	0.9801	0.992	0.1282	0.34467
rs1801133 (MTHFR)	-0.86 (-2.64,0.93)	0.3295	0.5576	2.58 (-1.12,6.28)	0.163	0.5977	-0.30 (-1.59,0.99)	0.6367	0.992	0.1269	0.34467
rs2066470 (MTHFR)	1.35 (-1.03,3.74)	0.2531	0.5062	-2.90 (-5.18,-0.62)	0.0149	0.0977	-0.28 (-2.47,1.92)	0.7968	0.992	0.0775	0.28417
rs1801394 (MTRR)	-0.00 (-1.38,1.38)	1	1	-0.34 (-3.28,2.60)	0.8136	0.9733	-0.32 (-2.03,1.40)	0.7065	0.992	0.0095	0.06967
rs1799983 (NOS3)	-0.27 (-1.65,1.11)	0.6869	1	-0.21 (-2.75,2.34)	0.8689	0.9733	1.34 (-1.05,3.72)	0.2576	0.6191	0.9571	0.9571
rs2070744 (NOS3)	-0.05 (-1.53,1.43)	0.9452	1	-0.00 (-2.40,2.39)	0.9971	0.9971	1.57 (-0.09,3.23)	0.0628	0.3454	0.6727	0.91948
rs1799762 (SERPINE)	1.07 (-0.13,2.27)	0.0783	0.3445	0.66 (-0.68,2.01)	0.319	0.7952	-0.11 (-1.20,0.98)	0.8343	0.992	0.432	0.792
rs662 (PON1)	1.96 (-0.21,4.13)	0.074	0.3445	-0.13 (-2.31,2.04)	0.8992	0.9733	-1.29 (-2.43,-0.15)	0.0288	0.3168	0.5282	0.8228
rs854560 (PON1)	-1.53 (-4.11,1.06)	0.2332	0.5062	-0.09 (-2.20,2.02)	0.9291	0.9733	3.21 (1.45,4.97)	0.001	0.022	0.0566	0.24904
rs1801282 (PPARG)	-0.28 (-2.88,2.33)	0.8263	1	-2.45 (-9.80,4.90)	0.4974	0.8418	-0.36 (-2.89,2.17)	0.7736	0.992	0.0279	0.15345
rs1800750 (TNF)	6.23 (-1.64,14.09)	0.1151	0.4142	3.70 (-9.29,16.68)	0.5614	0.8822	-0.49 (-5.53,4.56)	0.8436	0.992	0.7129	0.91948
rs1800629 (TNF)	-1.09 (-3.01,0.83)	0.2526	0.5062	-1.36 (-4.94,2.23)	0.4422	0.8418	4.10 (-0.15,8.34)	0.0581	0.3454	0.5483	0.8228
rs361525 (TNF)	3.00 (0.22,5.79)	0.0358	0.2625	4.66 (-2.78,12.11)	0.2078	0.6531	0.38 (-3.42,4.18)	0.8368	0.992	0.2362	0.497
HDL-C, high-density lipoprotein cholesterol; β indicates beta coefficient; CI, confidence interval.										0.561	0.8228
*Adjusted for age, sex, education, body mass index, smoking status, alcohol intake, physical activity, dietary fat intake
*P-value was based on Satterthwaite-adjusted F test.
**Adjusted for multiple comparisons using false discovery rate within each race/ethnicity group.

## Sheet: Table S4b
Table S4b. Association between LDL-C and selected genetic variants adjusting for covariates* by race/ethnicity - NHANES III (1991-1994)
Genetic Variant	Non-Hispanic White			Non-Hispanic Black			Mexican American			SNP X Race/ethnicity
	β (95% CI)	P Value without FDR-adjusted*	FDR-adjusted P Value**	β (95% CI)	P Value without FDR-adjusted	FDR-adjusted P Value	β (95% CI)	P Value without FDR-adjusted	FDR-adjusted P Value	P Value without FDR-adjusted	FDR-adjusted P Value
rs1045642 (ABCB1)	2.62 (-1.99,7.23)	0.251	0.5284	2.55 (-3.15,8.24)	0.3648	0.6174	1.58 (-2.26,5.41)	0.4036	0.9683	0.9651	0.9651
rs698 (ADH1C)	0.13 (-4.70,4.95)	0.9577	0.9577	-1.42 (-7.62,4.77)	0.639	0.8146	2.52 (-1.37,6.41)	0.1938	0.9671	0.7618	0.90119
rs1693482 (ADH1C)	0.96 (-4.05,5.96)	0.696	0.9186	-1.22 (-6.59,4.16)	0.644	0.8146	1.02 (-3.41,5.45)	0.638	0.9683	0.7739	0.90119
rs1042713 (ADRB2)	2.56 (-0.46,5.59)	0.0928	0.5284	2.24 (-1.91,6.38)	0.2759	0.6174	-1.03 (-5.31,3.25)	0.622	0.9683	0.2502	0.90119
rs1042714 (ADRB2)	-1.01 (-3.62,1.60)	0.4315	0.6943	0.83 (-4.15,5.81)	0.7333	0.8491	-0.81 (-6.25,4.64)	0.7619	0.9683	0.5423	0.90119
rs4994 (ADRB3)	-6.43 (-16.56,3.70)	0.2023	0.5284	-1.71 (-9.81,6.39)	0.6665	0.8146	-3.50 (-9.24,2.24)	0.2198	0.9671	0.5959	0.90119
rs7412 (APOE)	-16.87 (-27.94,-5.81)	0.0044	0.0968	-22.52 (-30.01,-15.04)	<.0001	<.0001	-21.47 (-31.32,-11.62)	0.0002	0.0022	0.3787	0.90119
rs429358 (APOE)	8.26 (1.19,15.33)	0.024	0.264	3.85 (-2.14,9.84)	0.1963	0.6169	10.54 (6.41,14.67)	<.0001	<.0001	0.3487	0.90119
rs5918 (ITGB3)	3.01 (-2.43,8.46)	0.2642	0.5284	3.21 (-3.30,9.73)	0.3183	0.6174	0.92 (-5.16,6.99)	0.7581	0.9683	0.934	0.9651
rs1801131 (MTHFR)	3.63 (-1.11,8.36)	0.1266	0.5284	2.27 (-2.72,7.26)	0.3567	0.6174	0.56 (-5.94,7.07)	0.8599	0.9683	0.7248	0.90119
rs1801133 (MTHFR)	0.38 (-4.93,5.69)	0.8845	0.9266	-3.98 (-9.75,1.79)	0.1669	0.6169	0.42 (-3.28,4.12)	0.8173	0.9683	0.6395	0.90119
rs2066470 (MTHFR)	-0.55 (-6.85,5.76)	0.8585	0.9266	3.98 (-4.75,12.71)	0.3555	0.6174	3.19 (-7.92,14.29)	0.5582	0.9683	0.6486	0.90119
rs1801394 (MTRR)	0.68 (-4.24,5.59)	0.7784	0.9186	-1.63 (-7.74,4.47)	0.5855	0.8146	0.66 (-2.67,3.98)	0.6872	0.9683	0.6209	0.90119
rs1799983 (NOS3)	3.05 (-2.41,8.52)	0.2593	0.5284	5.28 (-0.42,10.98)	0.0681	0.4103	-4.56 (-7.63,-1.48)	0.0054	0.0396	0.2134	0.90119
rs2070744 (NOS3)	0.89 (-5.76,7.54)	0.7848	0.9186	5.18 (-0.02,10.39)	0.051	0.4103	0.44 (-3.29,4.17)	0.8104	0.9683	0.5518	0.90119
rs1799762 (SERPINE)	1.65 (-1.17,4.46)	0.2389	0.5284	0.53 (-4.59,5.66)	0.832	0.8716	0.09 (-4.51,4.69)	0.9683	0.9683	0.7783	0.90119
rs662 (PON1)	-3.81 (-9.59,1.97)	0.1856	0.5284	0.60 (-3.84,5.05)	0.7812	0.8593	1.63 (-1.50,4.76)	0.2924	0.9683	0.218	0.90119
rs854560 (PON1)	1.99 (-3.27,7.25)	0.4418	0.6943	5.19 (-0.56,10.95)	0.0746	0.4103	-0.35 (-7.47,6.76)	0.9191	0.9683	0.5755	0.90119
rs1801282 (PPARG)	-3.73 (-9.85,2.39)	0.2202	0.5284	0.01 (-11.12,11.15)	1	1	-2.07 (-7.90,3.75)	0.469	0.9683	0.7569	0.90119
rs1800750 (TNF)	2.17 (-14.75,19.09)	0.7933	0.9186	8.93 (-4.91,22.76)	0.1949	0.6169	-0.74 (-17.41,15.94)	0.928	0.9683	0.6434	0.90119
rs1800629 (TNF)	1.90 (-3.79,7.58)	0.4965	0.7282	1.86 (-6.24,9.96)	0.6387	0.8146	1.44 (-5.76,8.65)	0.6824	0.9683	0.9394	0.9651
rs361525 (TNF)	-3.35 (-10.63,3.92)	0.3504	0.6424	5.81 (-3.85,15.48)	0.2258	0.6174	-3.40 (-19.12,12.33)	0.6592	0.9683	0.2761	0.90119
LDL-C, low-density lipoprotein cholesterol; β indicates beta coefficient; CI, confidence interval .
*Adjusted for age, sex, education, body mass index, smoking status, alcohol intake, physical activity, dietary fat intake
*P-value was based on Satterthwaite-adjusted F test.
**Adjusted for multiple comparisons using false discovery rate within each race/ethnicity group.

## Sheet: Table S4c
Table S4c. Association between TC and selected genetic variants adjusting for covariates* by race/ethnicity - NHANES III (1991-1994)
Genetic Variant	Non-Hispanic White			Non-Hispanic Black			Mexican American			SNP X Race/ethnicity
	β (95% CI)	P Value without FDR-adjusted*	FDR-adjusted P Value**	β (95% CI)	P Value without FDR-adjusted	FDR-adjusted P Value	β (95% CI)	P Value without FDR-adjusted	FDR-adjusted P Value	P Value without FDR-adjusted	FDR-adjusted P Value
rs1045642 (ABCB1)	1.45 (-2.95,5.86)	0.5019	0.8494	3.13 (-3.93,10.18)	0.3687	0.8111	1.47 (-4.76,7.70)	0.6302	0.8566	0.9109	0.9724
rs698 (ADH1C)	-1.29 (-6.12,3.54)	0.5866	0.8603	-0.60 (-7.37,6.16)	0.8556	0.9016	2.93 (-0.50,6.36)	0.0901	0.4956	0.6374	0.9724
rs1693482 (ADH1C)	-0.48 (-5.31,4.36)	0.8398	0.8882	-0.44 (-6.41,5.53)	0.8796	0.9016	1.15 (-2.39,4.69)	0.5088	0.8566	0.9383	0.9724
rs1042713 (ADRB2)	2.29 (-1.09,5.67)	0.1737	0.6369	1.99 (-2.40,6.39)	0.358	0.8111	-2.63 (-9.07,3.81)	0.4062	0.8566	0.1706	0.9724
rs1042714 (ADRB2)	-1.28 (-4.56,1.99)	0.4261	0.8494	2.02 (-4.49,8.52)	0.5278	0.8627	-0.34 (-6.65,5.98)	0.9128	0.9756	0.3566	0.9724
rs4994 (ADRB3)	-7.39 (-17.53,2.74)	0.1449	0.6369	-1.66 (-11.21,7.89)	0.7223	0.9016	-2.81 (-10.47,4.85)	0.4553	0.8566	0.5107	0.9724
rs7412 (APOE)	-15.26 (-26.16,-4.36)	0.0082	0.0902	-20.68 (-28.90,-12.47)	<.0001	<.0001	-12.54 (-19.89,-5.20)	0.0018	0.0198	0.4643	0.9724
rs429358 (APOE)	9.82 (2.96,16.69)	0.007	0.0902	4.35 (-2.30,11.01)	0.189	0.6839	11.18 (7.11,15.25)	<.0001	<.0001	0.2767	0.9724
rs5918 (ITGB3)	3.60 (-3.98,11.18)	0.3366	0.8228	5.09 (-3.21,13.39)	0.2176	0.6839	0.17 (-5.52,5.86)	0.9505	0.9756	0.8541	0.9724
rs1801131 (MTHFR)	4.89 (-0.13,9.92)	0.0558	0.4092	1.10 (-5.61,7.82)	0.7371	0.9016	2.12 (-3.59,7.82)	0.4505	0.8566	0.5885	0.9724
rs1801133 (MTHFR)	-0.94 (-6.49,4.61)	0.7301	0.8882	-1.89 (-7.78,4.00)	0.514	0.8627	1.09 (-2.78,4.96)	0.5667	0.8566	0.8769	0.9724
rs2066470 (MTHFR)	0.83 (-8.03,9.69)	0.8478	0.8882	2.26 (-7.93,12.45)	0.6508	0.9016	6.92 (-3.32,17.15)	0.1754	0.7718	0.7374	0.9724
rs1801394 (MTRR)	-0.49 (-5.38,4.41)	0.8387	0.8882	-2.15 (-9.44,5.15)	0.549	0.8627	1.13 (-1.93,4.20)	0.452	0.8566	0.7423	0.9724
rs1799983 (NOS3)	3.32 (-2.62,9.25)	0.2599	0.8033	3.07 (-3.81,9.95)	0.3653	0.8111	-4.08 (-8.25,0.09)	0.0547	0.4011	0.3465	0.9724
rs2070744 (NOS3)	1.33 (-6.21,8.87)	0.7186	0.8882	6.07 (0.07,12.07)	0.0476	0.3491	1.07 (-2.92,5.06)	0.5854	0.8566	0.4841	0.9724
rs1799762 (SERPINE)	2.64 (-1.06,6.34)	0.1538	0.6369	-0.40 (-6.86,6.06)	0.8995	0.9016	-0.09 (-5.94,5.76)	0.9756	0.9756	0.4947	0.9724
rs662 (PON1)	-2.48 (-7.23,2.27)	0.2921	0.8033	0.45 (-3.79,4.68)	0.8295	0.9016	2.16 (-2.20,6.52)	0.3168	0.8566	0.3979	0.9724
rs854560 (PON1)	0.13 (-4.30,4.56)	0.9523	0.9523	4.94 (-1.31,11.19)	0.1155	0.5082	0.48 (-6.42,7.37)	0.8875	0.9756	0.26	0.9724
rs1801282 (PPARG)	-2.34 (-10.48,5.81)	0.5587	0.8603	-4.53 (-16.87,7.82)	0.4557	0.8627	-2.37 (-8.99,4.25)	0.4663	0.8566	0.9724	0.9724
rs1800750 (TNF)	6.53 (-8.51,21.58)	0.3782	0.832	13.76 (-2.47,29.99)	0.0929	0.5082	0.53 (-12.97,14.03)	0.9357	0.9756	0.5801	0.9724
rs1800629 (TNF)	-0.59 (-6.67,5.50)	0.8441	0.8882	-0.50 (-8.79,7.78)	0.9016	0.9016	3.00 (-5.94,11.94)	0.4946	0.8566	0.7564	0.9724
rs361525 (TNF)	-3.11 (-11.91,5.70)	0.473	0.8494	11.84 (2.41,21.27)	0.0161	0.1771	3.29 (-12.08,18.67)	0.6619	0.8566	0.0624	0.9724
TC, total cholesterol; β indicates beta coefficient; CI, confidence interval.
*Adjusted for age, sex, education, body mass index, smoking status, alcohol intake, physical activity, dietary fat intake
*P-value was based on Satterthwaite-adjusted F test.
**Adjusted for multiple comparisons using false discovery rate within each race/ethnicity group.

## Sheet: Table S4d
Table S4d. Association between TG* and selected genetic variants adjusting for covariates** by race/ethnicity - NHANES III (1991-1994)
Genetic Variant	Non-Hispanic White			Non-Hispanic Black			Mexican American
	β (95% CI)	P Value without FDR-adjusted***	FDR-adjusted P Value****	β (95% CI)	P Value without FDR-adjusted‡	FDR-adjusted P Value	β (95% CI)	P Value without FDR-adjusted‡	FDR-adjusted P Value	SNP X Race/ethnicity
rs1045642 (ABCB1)	-0.01 (-0.06,0.05)	0.8291	0.912	0.01 (-0.07,0.09)	0.7436	0.9623	0.01 (-0.06,0.08)	0.8618	0.9028	P Value without FDR-adjusted	FDR-adjusted P Value
rs698 (ADH1C)	0.03 (-0.01,0.07)	0.1588	0.73	-0.05 (-0.11,0.01)	0.1179	0.4323	-0.02 (-0.09,0.05)	0.5547	0.775	0.6659	0.77104
rs1693482 (ADH1C)	0.03 (-0.02,0.08)	0.1991	0.73	-0.05 (-0.11,0.02)	0.1694	0.4659	-0.04 (-0.13,0.05)	0.386	0.6066	0.1312	0.44189
rs1042713 (ADRB2)	-0.01 (-0.06,0.04)	0.7635	0.912	-0.00 (-0.06,0.05)	0.9207	0.9635	-0.06 (-0.15,0.03)	0.1951	0.4006	0.1944	0.5346
rs1042714 (ADRB2)	-0.03 (-0.09,0.03)	0.3132	0.7656	0.05 (-0.03,0.12)	0.2143	0.5238	0.00 (-0.10,0.11)	0.9663	0.9663	0.4904	0.63464
rs4994 (ADRB3)	-0.06 (-0.16,0.03)	0.1895	0.73	0.02 (-0.07,0.10)	0.695	0.9562	0.01 (-0.08,0.11)	0.7638	0.8962	0.2605	0.5731
rs7412 (APOE)	0.00 (-0.09,0.10)	0.9781	0.9788	-0.08 (-0.15,-0.00)	0.0383	0.3199	0.13 (-0.03,0.29)	0.1168	0.3674	0.3448	0.58351
rs429358 (APOE)	0.09 (0.01,0.16)	0.0249	0.5478	-0.01 (-0.07,0.05)	0.6954	0.9562	0.11 (0.03,0.19)	0.0118	0.1298	0.4326	0.63448
rs5918 (ITGB3)	0.02 (-0.07,0.11)	0.6402	0.8985	0.14 (0.09,0.19)	<.0001	<.0001	-0.01 (-0.14,0.11)	0.8147	0.8962	0.0638	0.44189
rs1801131 (MTHFR)	0.02 (-0.03,0.07)	0.4199	0.8985	-0.00 (-0.06,0.06)	0.9618	0.9635	0.01 (-0.05,0.06)	0.8048	0.8962	0.1333	0.44189
rs1801133 (MTHFR)	-0.02 (-0.08,0.05)	0.5818	0.8985	-0.10 (-0.19,-0.00)	0.0468	0.3199	0.06 (-0.02,0.15)	0.1169	0.3674	0.8799	0.9218
rs2066470 (MTHFR)	0.02 (-0.04,0.09)	0.4563	0.8985	-0.00 (-0.09,0.09)	0.9635	0.9635	0.12 (-0.00,0.24)	0.0535	0.2943	0.1348	0.44189
rs1801394 (MTRR)	-0.03 (-0.09,0.03)	0.2922	0.7656	-0.02 (-0.09,0.05)	0.5314	0.8993	0.05 (-0.00,0.11)	0.0716	0.315	0.3372	0.58351
rs1799983 (NOS3)	-0.00 (-0.06,0.06)	0.9788	0.9788	-0.07 (-0.15,0.01)	0.0665	0.3199	-0.05 (-0.14,0.03)	0.2003	0.4006	0.3285	0.58351
rs2070744 (NOS3)	0.01 (-0.05,0.06)	0.7921	0.912	0.03 (-0.07,0.13)	0.5287	0.8993	-0.04 (-0.13,0.04)	0.3146	0.5324	0.1406	0.44189
rs1799762 (SERPINE)	-0.01 (-0.06,0.04)	0.6627	0.8985	-0.04 (-0.11,0.03)	0.2879	0.6334	-0.01 (-0.08,0.06)	0.8134	0.8962	0.4896	0.63464
rs662 (PON1)	-0.04 (-0.10,0.01)	0.1251	0.73	0.01 (-0.03,0.06)	0.5996	0.9422	0.05 (-0.02,0.12)	0.1633	0.3992	0.8684	0.9218
rs854560 (PON1)	-0.01 (-0.08,0.05)	0.6943	0.8985	0.01 (-0.07,0.08)	0.8832	0.9635	-0.10 (-0.16,-0.03)	0.006	0.1298	0.0579	0.44189
rs1801282 (PPARG)	0.04 (-0.08,0.16)	0.4985	0.8985	-0.11 (-0.22,0.01)	0.0727	0.3199	-0.06 (-0.15,0.04)	0.2312	0.4239	0.4232	0.63448
rs1800750 (TNF)	0.11 (-0.10,0.32)	0.3075	0.7656	0.07 (-0.11,0.25)	0.4353	0.8706	0.08 (-0.19,0.35)	0.5636	0.775	0.2188	0.53484
rs1800629 (TNF)	-0.03 (-0.12,0.07)	0.5684	0.8985	-0.01 (-0.10,0.09)	0.9055	0.9635	-0.13 (-0.30,0.05)	0.1444	0.3971	0.9712	0.9712
rs361525 (TNF)	-0.08 (-0.18,0.01)	0.0918	0.73	0.10 (-0.04,0.24)	0.1441	0.4529	0.16 (0.02,0.30)	0.0265	0.1943	0.5495	0.67161
TG, triglycerides; β indicates beta coefficient; CI, confidence interval.										0.0124	0.2728
*Log transformation
**Adjusted for age, sex, education, body mass index, smoking status, alcohol intake, physical activity, dietary fat intake
***P-value was based on Satterthwaite-adjusted F test.
****Adjusted for multiple comparisons using false discovery rate within each race/ethnicity group.

[truncated: 9 more sheets: Table S5a, Table S5b, Table S5c, Table S5d, Table S6a, Table S6b, Table S6c, Table S6d, Table S7]
